# Supplementary material for: Can cyclone exposure explain behavioural and demographic variation among lemur species?
Source: PLoS One. 2024 Mar 27;19(3):e0300972. doi: 10.1371/journal.pone.0300972 (PMC10971772; doi:10.1371/journal.pone.0300972)
Supplement: S1 Text — (TXT) [file pone.0300972.s004.txt]

setwd("~/Dropbox/Alison/PGM_Hurricane")
require(phytools)
require(tidyverse)
require(phangorn)
require(caper)
require(nlme)
require(geiger)
require(ggtree)
require(ggnewscale)
require(lmtest)
require(phylolm)
require(MuMIn)
source("Borges_2019_code.R")


df <- read.csv('trimmed_adapt.csv')
df <- as.tibble(df)
df

weighted <- function(x, y){
  z <- x/y
  return(z)
}

df$sum_weight350 <- weighted(df$Sum_impact_350, df$range)
df$sum_weight175 <- weighted(df$Sum_impact_175, df$range)
df$sum_weight87.5 <- weighted(df$Sum_impact_87.5, df$range)
df$sum_weight <- weighted(df$sum_impacts, df$range)


#let's add our covariance matrix for spatial data
centroids <- read.table('dat.afrotropic.t1.May2021.txt', row.names = NULL)
centroids$binomial <- paste0(centroids$row.names, "_", centroids$binomial)

get_centroids_dist <- function(data, centroids){
  cent <- centroids[which(centroids$binomial %in% data$Species), 2:4]
  index <- data[which(data$Species %in% cent$binomial),]
  cent <- cent[match(index$Species, cent$binomial),]
  index_centroidX <- cent$centroidX
  index_centroidY <- cent$centroidY
  dist <- dist(as.data.frame(cbind(index_centroidX, index_centroidY), row.names = index$Species), diag=T,upper=F)
  list <- list()
  list[[1]] <- index
  list[[2]] <- dist
  return(list)
}

spatial <- get_centroids_dist(df, centroids)
df$endangerment <- ordered(df$endangerment, levels = c('Least Concern', 'Near Threatened', 'Vulnerable', 'Endangered', 'Critically Endangered'))

#we need to read in our tree
tree <- read.tree("vertlife_mcc.tree")
tree <- keep.tip(tree, df$Species)
plot(tree, show.tip.label = F)

require(ggtree)
require(ggnewscale)
trimmed_tree <- ggtree(tree, layout = "circular")
full_tree <- ggtree(read.tree("vertlife_mcc.tree"), layout = 'circular')


write.csv(df, 'data_summaries/adapt.csv')


p1 <- gheatmap(trimmed_tree, data.frame(row.names = df$Species, impact = log(df$ave_impact_87.5)), offset=-1, 
         width=.3, colnames = F, high = 'grey', low = 'white', legend_title = 'ln(Cyclone Impact 87.5km)') + 
      new_scale_fill()
p1 <- gheatmap(p1, data.frame(row.names = df$Species, impact = df$adapt), offset=-.1, 
         width=.2, colnames = F, high = 'lightblue', low = 'white', legend_title = 'Resilience') +
      new_scale_fill() 
p1 <- gheatmap(p1, data.frame(row.names = df$Species, impact = df$endangerment), offset=-.1, 
                width=.11, colnames = F, high = 'orange', low = 'white', legend_title = 'Endangerment') +
  scale_fill_manual(name = "Endangerment",                       # define the coloring scheme and legend for gender
                    values = c("#ffba08", "#f48c06", "#dc2f02", "#9d0208"),
                    breaks = c("Least Concern", "Vulnerable", "Endangered", "Critically Endangered"),
                    labels = c("Least Concern", "Vulnerable", "Endangered", "Critically Endangered"))
p1
  
ggsave('trimtree_adaptbyimpactbyendangerment.pdf', device = 'pdf')


#lets have a look at our dependent and independent variables
hist(df$ave_impact_87.5)
shapiro.test(df$ave_impact_350)
hist(log(df$Sum_impact_350))
shapiro.test(log(df$Sum_impact_350))

#okay so we should transform our cyclone imapct measure what about range
hist(df$range)
shapiro.test(df$range)
hist(log(df$range))
shapiro.test(log(df$range))
#and yes we should transform range as well
#what about the response variable

hist(df$adapt)
shapiro.test(df$adapt)
hist(log(df$adapt+1))
shapiro.test(log(df$adapt+1))
#nope, log-transforming it pushes it further away from normality so we will leave it be


#we are going to want to log transform most of our independent variables
df[,13:21] <- log(df[,13:21])
df[,27:30] <- log(df[,27:30])
df$range <- log(df$range)

comp_dat <- comparative.data(phy =  tree, vcv = T, data = as.data.frame(df), names.col = 'Species')
comp_dat

library(nlme)
library(caper)
# getMatrices generates the matrices needed by the fitspphylo function. Input is a comparative.data object from caper (called compdat here), which has a phylogeny ($phy) and a dataset ($data) with identical species sets
# if you don't feed it a spatial distance matrix as an argument, it will try to create one: dist(compdat$data[,c(1:2)]) pulls out the first two columns of the dataset in compdat, which should be lat & long coordinates for each species
getMatrices <- function(compdat,spmat=NULL,phylomat=NULL){
  if(is.null(spmat))spmat=as.matrix(dist(compdat$data[,c(1:2)],diag=T,upper=F))
  if(is.null(phylomat))phylomat=vcv.phylo(compdat$phy,corr=TRUE)
  return(list(spmat=spmat,phylomat=phylomat))
}


matrices <- getMatrices(compdat = comp_dat, spmat = spatial[[2]])

#fitspphylo function from Hua et al. 2019
fitspphylo <- function (formula,data,spmatrix,phylomatrix,p) {
  cal <- function (p,formula,data,spmatrix,phylomatrix) {
    spmatrix <- spmatrix/max(spmatrix)
    spmatrix <- exp(-(spmatrix/p[2])^2)
    mat <- as.matrix((p[3]*(1-p[1])*spmatrix+(1-p[1])*(1-p[3])*phylomatrix+p[1]*diag(dim(phylomatrix)[1])))
    res <- try(gls(model=formula,data=data,correlation=corSymm(mat[lower.tri(mat)],fixed=T),method="ML"),silent=T)
    if (inherits(res,"try-error")) {
      out <- -10000
    } else {
      out <- res$logLik
      if (res$logLik>0) {out <- -10000}
    }
    -out
  }
  cal2 <- function (p,formula,data,spmatrix,phylomatrix) {
    spmatrix <- spmatrix/max(spmatrix)
    spmatrix <- exp(-(spmatrix/p[2])^2)
    mat <- as.matrix((p[3]*(1-p[1])*spmatrix+(1-p[1])*(1-p[3])*phylomatrix+p[1]*diag(dim(phylomatrix)[1])))
    res <- try(gls(model=formula,data=data,correlation=corSymm(mat[lower.tri(mat)],fixed=T),method="ML"),silent=T)
    res
  }
  library(nloptr)
  library(nlme)
  p.res <- sbplx(p,cal,formula=formula,data=data,spmatrix=spmatrix,phylomatrix=phylomatrix,lower=c(0.01,0,0),upper=c(1,1,1))
  lm.res <- cal2(p=p.res$par,formula=formula,data=data,spmatrix=spmatrix,phylomatrix=phylomatrix)
  list(p.res=p.res,lm.res=lm.res)
}
# starting values for p. The 3 values are the overall contribution of autocorrelation, decay rate of spatial correlation, % spatial vs phylo
p <- c(0.01,0.01,0.01) 


fmla <- as.formula("adapt ~ 1")

model <- fitspphylo(formula=fmla,data=comp_dat$data,spmatrix=matrices$spmat,phylomatrix=matrices$phylomat,p=p)
model


hist(df$Mean_Fruit)
median(df$Mean_Fruit)

hist(df$mean_home_range_ha)
median(df$mean_home_range_ha)

### this is the function for fitting our model
### it optimizes over three values of p
### if you want to speed it up, reduce the interval of the sequence ppp
par_fitspphylo <- function(fmla){
  opt <- tibble(p1 = numeric(), p2 = numeric(), p3 = numeric(), AICc = numeric())
  ppp <- seq(0.01,1,0.001)
  for(i in 1:length(ppp)){
     p <- rep(ppp[i],3)
     #p <- runif(3,0,1)
     model <- fitspphylo(formula=fmla,data=comp_dat$data,spmatrix=matrices$spmat,phylomatrix=matrices$phylomat,p=p)
     opt <- bind_rows(opt, setNames(c(p,AICc(model$lm.res)), c(colnames(opt))))
   }
  
  p <- opt[which(opt$AICc == min(opt$AICc)),][1,1:3]
  p <- c(p[[1,1]], p[[1,2]], p[[1,3]])
  
  model <- fitspphylo(formula=fmla,data=comp_dat$data,spmatrix=matrices$spmat,phylomatrix=matrices$phylomat,p=p)
  model$AICc <- setNames(AICc(model$lm.res), nm = deparse(fmla))
  return(model)
}

#this next block of code can take some time
system.time(mod <- par_fitspphylo(fmla))
summary(mod$lm.res)


mod$AICc
df$sum_impacts <- log(df$sum_impacts)
df$ave_impact <- log(df$ave_impact)
df$sum_weight <- log(df$sum_weight)

forms <- c(as.formula("adapt ~ Sum_impact_350 + range"),
           as.formula("adapt ~ Sum_impact_350"),
           as.formula("adapt ~ Sum_impact_175 + range"),
           as.formula("adapt ~ Sum_impact_175"),
           as.formula("adapt ~ Sum_impact_87.5 + range"),
           as.formula("adapt ~ Sum_impact_87.5 "),
           as.formula("adapt ~ sum_impacts + range"),
           as.formula("adapt ~ sum_impacts"),

           as.formula("adapt ~ range"),
           as.formula("adapt ~ 1"),
           
           as.formula("adapt ~ ave_impact_350 + range"),
           as.formula("adapt ~ ave_impact_350"),
           as.formula("adapt ~ ave_impact_175 + range"),
           as.formula("adapt ~ ave_impact_175"),
           as.formula("adapt ~ ave_impact_87.5 + range"),
           as.formula("adapt ~ ave_impact_87.5 "),
           as.formula("adapt ~ ave_impact + range"),
           as.formula("adapt ~ ave_impact")
           # 
           # as.formula("adapt ~ sum_weight350 + range"),
           # as.formula("adapt ~ sum_weight350"),
           # as.formula("adapt ~ sum_weight175 + range"),
           # as.formula("adapt ~ sum_weight175"),
           # as.formula("adapt ~ sum_weight87.5 + range"),
           # as.formula("adapt ~ sum_weight87.5 "),
           # as.formula("adapt ~ sum_weight + range"),
           # as.formula("adapt ~ sum_weight")
           # 
           # as.formula("adapt ~ max_impact_350 + range"),
           # as.formula("adapt ~ max_impact_350"),
           # as.formula("adapt ~ max_impact_175 + range"),
           # as.formula("adapt ~ max_impact_175"),
           # as.formula("adapt ~ max_impact_87.5 + range"),
           # as.formula("adapt ~ max_impact_87.5 "),
           # as.formula("adapt ~ max_impact + range"),
           # as.formula("adapt ~ max_impact ")
            )
require(parallel)


model_fit <- mclapply(X = forms, FUN = par_fitspphylo, mc.cores = 10)
names(model_fit) <- c("impact350 + range", "impact350","impact175 + range",
                      "impact175", "impact87.5 + range", "impact87.5",
                      "range", "intercept only",
                      "ave_impact350 + range", "ave_impact350","ave_impact175 + range",
                      "ave_impact175", "ave_impact87.5 + range", "ave_impact87.5")
names(model_fit) <- unlist(lapply(forms, deparse))


### this hashed out text is the actual code for running out analysis
### it is very slow because of the optimisation process so you can rerun or you 
### can simply load my model output below


# model_fit_weight <- mclapply(X = forms, FUN = par_fitspphylo, mc.cores = 10)
# names(model_fit_weight) <- c("weight350 + range", "weight350", "weight175 + range", "weight175",
#                       "weight87.5 + range", "weight87.5", "weight + range", "weight")
# 
# 
# model_fit <- c(model_fit, model_fit_weight)
# 
# model_fit_ave <- mclapply(X = forms, FUN = par_fitspphylo, mc.cores = 10)
# names(model_fit_ave) <- c("ave350 + range", "ave350", "ave175 + range", "ave175",
#                              "ave87.5 + range", "ave87.5", "ave + range", "ave")
# model_fit <- c(model_fit, model_fit_ave)
# 
# model_fit_max <- mclapply(X = forms, FUN = par_fitspphylo, mc.cores = 10)
# names(model_fit_max) <- c("max350 + range", "max350", "max175 + range", "max175",
#                           "max87.5 + range", "max87.5", "max + range", "max")
# model_fit <- c(model_fit, model_fit_max)

#save(model_fit, file = 'model_fit.Rdata')

load('model_fit.Rdata')
AICCs <- vector()
for(i in 1:length(model_fit)){
  AICCs <- c(AICCs,  model_fit[[i]]$AICc)
}


#this is just a little section of code for producing our model summary tables
require(qpcR)
AICw <- akaike.weights(AICCs[9:16])
AICc_summary <- tibble(
  model = names(AICCs[9:16]),
  AICc = AICCs[9:16],
  delta = AICw$deltaAIC,
  weights = AICw$weights,
  relative_likelihood = AICw$rel.LL
)

params <- matrix(nrow = 0, ncol = 3)

for(i in 9:16){
  params <- rbind(params, model_fit[[i]]$p.res$par)
}

params <- as.tibble(params[,c(1,3,2)])
params[,1] <- 1-params[,1]
params[,2] <- 1-params[,2]
colnames(params) <- c("AC", 'phylo', 'decay')

AICc_summary <- cbind(AICc_summary, params)
AICc_summary

write.csv(AICc_summary, 'resiliance_AICs_sum.csv', row.names = F)
names(AICCs) <- names(model_fit)
sort(AICCs)


AICCs <- AICCs[-(grep("Sum", names(AICCs)))]
sort(AICCs)
best_model <- model_fit[names(sort(AICCs))[1]][[1]]
summary(best_model$lm.res)
best_model$p.res


#just fyi this is not the best model, the best model is the intercept only model 
#as now specified in text, it is the best model which includes a measurement of 
#cyclone impact 

best_model <- model_fit$`adapt ~ ave_impact_175 + range`

summary(model_fit$`adapt ~ ave_impact_175 + range`$lm.res)

lrtest(model_fit$`adapt ~ ave_impact_175 + range`$lm.res,
       model_fit$`adapt ~ 1`$lm.res)
model_fit$`adapt ~ ave_impact_175 + range`$p.res

par(mfrow = c(3,1))

#lets plot out the residuals
res <- resid(best_model$lm.res)
plot(fitted(best_model$lm.res), res)
abline(0,0)

#qqplot
qqnorm(res)
qqline(res)

#and density of residuals
plot(density(res))


#model without autocorrelations
gls_no_cor <- function(fmla){
  mod <- gls(fmla, data = comp_dat$data)
  return(mod)
}


mod_no_cor <- lapply(forms, FUN = gls_no_cor)
names(mod_no_cor) <- as.character(forms)
AICCs <- vector()
for(i in 1:length(mod_no_cor)){
  AICCs <- c(AICCs,  AICc(mod_no_cor[[i]]))
}


names(AICCs) <- as.character(forms)
sort(AICCs)
AICCs <- AICCs[-(grep("Sum", names(AICCs)))]
sort(AICCs)
best_model <- mod_no_cor[names(sort(AICCs))[2]][[1]]
summary(best_model)
best_model

####################
### Endangerment ###
####################


df <- read.csv("Lemur Impacts10112021_87.5kmBuffer_AV.CSV")
df <- as.tibble(df)
df$binomial <- str_replace(df$binomial, " ", "_")
df1 <- read.csv("Lemur Impacts10112021_175kmBuffer_AV.CSV")
df2 <- read.csv("Lemur Impacts10112021_350kmBuffer_AV.CSV")

df <- tibble(Species = df$binomial, impact_87.5 = df$HurIm_Sum, impact_175 = df1$HurIm_Sum,
             impact_350 = df2$HurIm_Sum, count = df$HurIm_Cnt, range = df$Shape_Area.1,
             end = df$category)

data <- df %>% 
  group_by(as.factor(Species)) %>%
  summarise(sum(impact_87.5),
            sum(impact_175),
            sum(impact_350),
            sum(count),
            sum(range),
            unique(end)
            )
colnames(data) <- colnames(df)


#lets drop all species that are DD
data <- data[which(data$end != 'DD'),]
data$end <- factor(data$end, ordered = T, levels = c("LC", "NT", 'VU', "EN", "CR"))
data$Species <- as.character(data$Species)
df <- data
df

#now we will read in the full tree
mcctree <- read.tree("vertlife_mcc.tree")
df <- df[which(df$Species %in% mcctree$tip.label == T),]

df$ave_impact_87.5 <- df$impact_87.5/df$count
df$ave_impact_175 <- df$impact_175/df$count
df$ave_impact_350 <- df$impact_350/df$count

write.csv(df, 'data_summaries/endangerment')


tree <- keep.tip(mcctree, df$Species)

trimmed_tree <- ggtree(tree, layout = "circular")


p3 <- gheatmap(trimmed_tree, data.frame(row.names = df$Species, impact = log(df$impact_87.5)), offset=-1, 
               width=.3, colnames = F, high = '#abc4ff', low = '#edf2fb', legend_title = 'ln(Cyclone Impact)') + 
  new_scale_fill()
p3 <- gheatmap(p3, data.frame(row.names = df$Species, endangerment = df$end), offset=-1, 
               width=.17, colnames = F, legend_title = 'Endangerment') +
  scale_fill_manual(name = "Endangerment",                       # define the coloring scheme and legend for gender
                    values = c("#ffba08", "#f48c06", "#dc2f02", "#9d0208", "#370617"),
                    breaks = c("LC", "NT", "VU", "EN", "CR"),
                    labels = c("Least Concern", "Near Threatened", "Vulnerable", "Endangered", "Critically Endangered"))
p3
ggsave("cycloneimpact_by_endangerment.pdf", device = 'pdf')


df$end <- as.integer(df$end)
df$weighted_87.5 <- df$impact_87.5/df$count
df$weighted_175 <- df$impact_175/df$count
df$weighted_350 <- df$impact_350/df$count

df$range <- log(df$range)
df[,8:10] <- log(df[,8:10])

#okay we can do the pgls now
comp_dat <- comparative.data(phy =  tree, vcv = T, data = as.data.frame(df), names.col = 'Species')
comp_dat

spatial <- get_centroids_dist(df, centroids)
spatial

matrices <- getMatrices(compdat = comp_dat, spmat = spatial[[2]])

forms <- c(as.formula("end ~ ave_impact_87.5 + range"),
           as.formula("end ~ ave_impact_175 + range"),
           as.formula("end ~ ave_impact_350 + range"),
           as.formula("end ~ ave_impact_87.5"),
           as.formula("end ~ ave_impact_175"),
           as.formula("end ~ ave_impact_350"),
           as.formula("end ~ range"),
           as.formula("end ~ 1")
           )


en_model_fit <- mclapply(forms, par_fitspphylo, mc.cores = detectCores(logical = T))
names(en_model_fit) <- unlist(lapply(forms, deparse))

save(en_model_fit, file = 'en_model_fit.Rdata')
load('en_model_fit.Rdata')

AICCs <- vector()
for(i in 1:length(en_model_fit)){
  AICCs <- c(AICCs,  en_model_fit[[i]]$AICc)
}

AICw <- akaike.weights(AICCs)


AICc_summary <- tibble(
  model = names(AICCs),
  AICc = AICCs,
  delta = AICw$deltaAIC,
  weights = AICw$weights,
  relative_likelihood = AICw$rel.LL
)

params <- matrix(nrow = 0, ncol = 3)

for(i in 1:length(en_model_fit)){
  params <- rbind(params, en_model_fit[[i]]$p.res$par)
}

params <- as.tibble(params[,c(1,3,2)])
params[,1] <- 1-params[,1]
params[,2] <- 1-params[,2]
colnames(params) <- c("AC", 'phylo', 'decay')

AICc_summary <- cbind(AICc_summary, params)
AICc_summary

write.csv(AICc_summary, 'end_AICs_sum.csv', row.names = F)


names(AICCs) <- names(en_model_fit)
sort(AICCs)
best_model <- en_model_fit[names(sort(AICCs))[1]][[1]]
summary(best_model$lm.res)
best_model$p.res

#en_0 <- par_fitspphylo(as.formula(end ~ 1))

lrtest(best_model$lm.res, en_0$lm.res)


mod_no_cor <- lapply(forms, FUN = gls_no_cor)
names(mod_no_cor) <- as.character(forms)
AICCs <- vector()
for(i in 1:length(mod_no_cor)){
  AICCs <- c(AICCs,  AICc(mod_no_cor[[i]]))
}


names(AICCs) <- as.character(forms)
sort(AICCs)
sort(AICCs)
best_model <- mod_no_cor[names(sort(AICCs))[1]][[1]]
summary(best_model)
best_model

lrtest(best_model, mod_no_cor$`end ~ 1`)


#################
### Body Size ###
#################

df <- as.tibble(read.csv(file = "lemur_up_to_date_w_Karen.csv"))


imp <- read.csv("Lemur Impacts10112021_87.5kmBuffer_AV.CSV")
imp <- as.tibble(imp)
imp$binomial <- str_replace(imp$binomial, " ", "_")
imp1 <- read.csv("Lemur Impacts10112021_175kmBuffer_AV.CSV")
imp2 <- read.csv("Lemur Impacts10112021_350kmBuffer_AV.CSV")

imp <- tibble(Species = imp$binomial, impact_87.5 = imp$HurIm_Sum, impact_175 = imp1$HurIm_Sum,
             impact_350 = imp2$HurIm_Sum, count = imp$HurIm_Cnt, range = imp$Shape_Area.1, 
             end = imp$category)

data <- imp %>% 
  group_by(as.factor(Species)) %>%
  summarise(sum(impact_87.5),
            sum(impact_175),
            sum(impact_350),
            sum(count),
            sum(range),
            unique(end)
  )
colnames(data) <- colnames(imp)
data

#lets drop all species that are DD
data <- data[which(data$end != 'DD'),]
data$end <- factor(data$end, ordered = T, levels = c("LC", "NT", 'VU', "EN", "CR"))
data$Species <- as.character(data$Species)

#now we will read in the full tree
mcctree <- read.tree("vertlife_mcc.tree")
data <- data[which(data$Species %in% mcctree$tip.label == T),]

data$ave_impact_87.5 <- data$impact_87.5/data$count
data$ave_impact_175 <- data$impact_175/data$count
data$ave_impact_350 <- data$impact_350/data$count

#unify all into one data frame
data <- left_join(data, df, by = 'Species')

df <- tibble(Species = data$Species, body_size = log(data$mean_body_size_grams))
df <- bind_cols(df, (data[,2:10]))
df <- df[which(is.na(df$body_size) == F),]
df[3:5] <- log(df[3:5])
df[9:11] <- log(df[9:11])

write.csv(df, 'data_summaries/body_size.csv')


comp_dat <- comparative.data(phy =  mcctree, vcv = T, data = as.data.frame(df), names.col = 'Species')

spatial <- get_centroids_dist(df, centroids)
spatial

matrices <- getMatrices(compdat = comp_dat, spmat = spatial[[2]])

 forms <- c(#as.formula("body_size ~ impact_87.5 + range"),
#            as.formula("body_size ~ impact_175 + range"),
#            as.formula("body_size ~ impact_350 + range"),
#            as.formula("body_size ~ impact_87.5"),
#            as.formula("body_size ~ impact_175"),
#            as.formula("body_size ~ impact_350"),
           as.formula("body_size ~ ave_impact_87.5 + range"),
           as.formula("body_size ~ ave_impact_175 + range"),
           as.formula("body_size ~ ave_impact_350 + range"),
           as.formula("body_size ~ ave_impact_87.5"),
           as.formula("body_size ~ ave_impact_175"),
           as.formula("body_size ~ ave_impact_350"),
           as.formula("body_size ~ range"),
           as.formula("body_size ~ 1")
)


bs_model_fit <- mclapply(forms, par_fitspphylo, mc.cores = detectCores()-2)
names(bs_model_fit) <- unlist(lapply(forms, deparse))

save(bs_model_fit, file = 'bs_model_fit.Rdata')
load('bs_model_fit.Rdata')

bs_model_fit <- bs_model_fit[c(grep("ave", names(bs_model_fit)), 14)]

AICCs <- vector()
for(i in 1:length(bs_model_fit)){
  AICCs <- c(AICCs,  bs_model_fit[[i]]$AICc)
}
names(AICCs) <- names(bs_model_fit)
sort(AICCs)

AICw <- akaike.weights(AICCs)


AICc_summary <- tibble(
  model = names(AICCs),
  AICc = AICCs,
  delta = AICw$deltaAIC,
  weights = AICw$weights,
  relative_likelihood = AICw$rel.LL
)

params <- matrix(nrow = 0, ncol = 3)

for(i in 1:length(bs_model_fit)){
  params <- rbind(params, bs_model_fit[[i]]$p.res$par)
}

params <- as.tibble(params[,c(1,3,2)])
params[,1] <- 1-params[,1]
params[,2] <- 1-params[,2]
colnames(params) <- c("AC", 'phylo', 'decay')

AICc_summary <- cbind(AICc_summary, params)
AICc_summary

write.csv(AICc_summary, 'bs_AICs_sum.csv', row.names = F)


#best_model <- bs_model_fit[names(sort(AICCs))[1]][[1]]
best_model <- bs_model_fit$`body_size ~ ave_impact_87.5 + range`
summary(best_model$lm.res)
best_model$p.res

#so I think we should ignore the sum impacts because of colinearity 
#therefore lets isolate the best ave impact model

summary(bs_model_fit$`body_size ~ ave_impact_87.5 + range`$lm.res)
summary(bs_model_fit$`body_size ~ ave_impact_175 + range`$lm.res)
summary(bs_model_fit$`body_size ~ ave_impact_350 + range`$lm.res)


#so to work out the effect of the coefficient for log transformed outcome and response
((1.01^-0.184280)-1)*100
#so a one percent increase in cyclone impact is associated with a 0.18 per cent decline in body size
#and a, 
((1.01^-0.067154)-1)*100
#one percent increase in range is associated with a 0.06 per cent decline in body size

par(mfrow = c(3,1))
res <- resid(bs_model_fit$`body_size ~ ave_impact_87.5 + range`$lm.res)
plot(fitted(bs_model_fit$`body_size ~ ave_impact_87.5 + range`$lm.res), res)
abline(0,0)

#qqplot
qqnorm(res)
qqline(res)

#and density of residuals
plot(density(res))

lrtest(best_model$lm.res, bs_model_fit$`body_size ~ 1`$lm.res)


mod_no_cor <- lapply(forms, FUN = gls_no_cor)
names(mod_no_cor) <- as.character(forms)
AICCs <- vector()
for(i in 1:length(mod_no_cor)){
  AICCs <- c(AICCs,  AICc(mod_no_cor[[i]]))
}


names(AICCs) <- as.character(forms)
sort(AICCs)
sort(AICCs)
best_model <- mod_no_cor[names(sort(AICCs))[1]][[1]]
summary(best_model)
best_model

lrtest(best_model, mod_no_cor$`end ~ 1`)


##################
### Mean Fruit ###
##################

#should just be able to use data which we defined previously 

df <- tibble(Species = data$Species, mean_fruit = data$Mean_Fruit)
df <- bind_cols(df, (data[,2:10]))
df <- df[which(is.na(df$mean_fruit) == F),]
df[3:5] <- log(df[3:5])
df[9:11] <- log(df[9:11])

write.csv(df, 'data_summaries/mean_fruit.csv')


comp_dat <- comparative.data(phy =  mcctree, vcv = T, data = as.data.frame(df), names.col = 'Species')
comp_dat

spatial <- get_centroids_dist(df, centroids)
spatial

matrices <- getMatrices(compdat = comp_dat, spmat = spatial[[2]])

forms <- c(as.formula("mean_fruit ~ ave_impact_87.5 + range"),
           as.formula("mean_fruit ~ ave_impact_175 + range"),
           as.formula("mean_fruit ~ ave_impact_350 + range"),
           as.formula("mean_fruit ~ ave_impact_87.5"),
           as.formula("mean_fruit ~ ave_impact_175"),
           as.formula("mean_fruit ~ ave_impact_350"),
           as.formula("mean_fruit ~ range"),
           as.formula("mean_fruit ~ 1")
)


# mf_model_fit <- mclapply(forms, par_fitspphylo, mc.cores = detectCores()-2)
# names(mf_model_fit) <- unlist(lapply(forms, deparse))
# 
# save(mf_model_fit, file = 'mf_model_fit.Rdata')
load('mf_model_fit.Rdata')

AICCs <- vector()
for(i in 1:length(mf_model_fit)){
  AICCs <- c(AICCs,  mf_model_fit[[i]]$AICc)
}
names(AICCs) <- names(mf_model_fit)
sort(AICCs)

AICw <- akaike.weights(AICCs)


AICc_summary <- tibble(
  model = names(AICCs),
  AICc = AICCs,
  delta = AICw$deltaAIC,
  weights = AICw$weights,
  relative_likelihood = AICw$rel.LL
)

params <- matrix(nrow = 0, ncol = 3)

for(i in 1:length(mf_model_fit)){
  params <- rbind(params, mf_model_fit[[i]]$p.res$par)
}

params <- as.tibble(params[,c(1,3,2)])
params[,1] <- 1-params[,1]
params[,2] <- 1-params[,2]
colnames(params) <- c("AC", 'phylo', 'decay')

AICc_summary <- cbind(AICc_summary, params)
AICc_summary

write.csv(AICc_summary, 'mf_AICs_sum.csv', row.names = F)


best_model <- mf_model_fit[names(sort(AICCs))[1]][[1]]
summary(best_model$lm.res)
best_model$p.res

6.177458*log(1.01)
#okay so a one percent increase in average impact is associated
#with a 0.06 per cent increase in mean fruit

lrtest(best_model$lm.res, mf_model_fit$`mean_fruit ~ 1`$lm.res)

mod_no_cor <- lapply(forms, FUN = gls_no_cor)
names(mod_no_cor) <- as.character(forms)
AICCs <- vector()
for(i in 1:length(mod_no_cor)){
  AICCs <- c(AICCs,  AICc(mod_no_cor[[i]]))
}


names(AICCs) <- as.character(forms)
sort(AICCs)
sort(AICCs)
best_model <- mod_no_cor[names(sort(AICCs))[1]][[1]]
summary(best_model)

lrtest(best_model, mod_no_cor$`mean_fruit ~ 1`)


##################
### Home range ###
##################

df <- tibble(Species = data$Species, home_range = log(data$mean_home_range_ha))
df <- bind_cols(df, (data[,2:10]))
df <- df[which(is.na(df$home_range) == F),]
df[3:5] <- log(df[3:5])
df[9:11] <- log(df[9:11])
df

write.csv(df, 'data_summaries/home_range.csv')


comp_dat <- comparative.data(phy =  mcctree, vcv = T, data = as.data.frame(df), names.col = 'Species')
comp_dat

spatial <- get_centroids_dist(df, centroids)
spatial

matrices <- getMatrices(compdat = comp_dat, spmat = spatial[[2]])

forms <- c(as.formula("home_range ~ ave_impact_87.5 + range"),
           as.formula("home_range ~ ave_impact_175 + range"),
           as.formula("home_range ~ ave_impact_350 + range"),
           as.formula("home_range ~ ave_impact_87.5"),
           as.formula("home_range ~ ave_impact_175"),
           as.formula("home_range ~ ave_impact_350"),
           as.formula("home_range ~ range"),
           as.formula("home_range ~ 1")
)


# hr_model_fit <- mclapply(forms, par_fitspphylo, mc.cores = detectCores()-2)
# names(hr_model_fit) <- unlist(lapply(forms, deparse))
# 
# save(hr_model_fit, file = 'hr_model_fit.Rdata')
load('hr_model_fit.Rdata')

AICCs <- vector()
for(i in 1:length(hr_model_fit)){
  AICCs <- c(AICCs,  hr_model_fit[[i]]$AICc)
}
names(AICCs) <- names(hr_model_fit)
sort(AICCs)

AICw <- akaike.weights(AICCs)


AICc_summary <- tibble(
  model = names(AICCs),
  AICc = AICCs,
  delta = AICw$deltaAIC,
  weights = AICw$weights,
  relative_likelihood = AICw$rel.LL
)

params <- matrix(nrow = 0, ncol = 3)

for(i in 1:length(hr_model_fit)){
  params <- rbind(params, hr_model_fit[[i]]$p.res$par)
}

params <- as.tibble(params[,c(1,3,2)])
params[,1] <- 1-params[,1]
params[,2] <- 1-params[,2]
colnames(params) <- c("AC", 'phylo', 'decay')

AICc_summary <- cbind(AICc_summary, params)
AICc_summary

write.csv(AICc_summary, 'hr_AICs_sum.csv', row.names = F)


best_model <- hr_model_fit[names(sort(AICCs))[1]][[1]]
summary(best_model$lm.res)
best_model$p.res

((1.01^-0.558156)-1)*100
plot(df$home_range, df$range)

lrtest(best_model$lm.res, hr_model_fit$`home_range ~ 1`$lm.res)

mod_no_cor <- lapply(forms, FUN = gls_no_cor)
names(mod_no_cor) <- as.character(forms)
AICCs <- vector()
for(i in 1:length(mod_no_cor)){
  AICCs <- c(AICCs,  AICc(mod_no_cor[[i]]))
}


names(AICCs) <- as.character(forms)
sort(AICCs)
sort(AICCs)
best_model <- mod_no_cor[names(sort(AICCs))[1]][[1]]
summary(best_model)

lrtest(best_model, mod_no_cor$`home_range ~ 1`)


#lets fit regular models for the binary ones


df <- read.csv('trimmed_adapt.csv')
df <- as.tibble(df)
df


#Low energy

m1 <- glm(LOW_ENERGY ~ ave_impact_87.5 + range, data = df, family = 'binomial')
m2 <- glm(LOW_ENERGY ~ ave_impact_175 + range, data = df, family = 'binomial')
m3 <- glm(LOW_ENERGY ~ ave_impact_350 + range, data = df, family = 'binomial')
m4 <- glm(LOW_ENERGY ~ ave_impact_87.5, data = df, family = 'binomial')
m5 <- glm(LOW_ENERGY ~ ave_impact_175, data = df, family = 'binomial')
m6 <- glm(LOW_ENERGY ~ ave_impact_350, data = df, family = 'binomial')
m0 <- glm(LOW_ENERGY ~ 1, data = df, family = 'binomial')

models <- list(m1,m2,m3,m4,m5,m6,m0)
models
AICc <- lapply(models, AICc)
names(AICc) <- as.character(c(m1$formula, m2$formula, m3$formula,  m4$formula, m5$formula, m6$formula, m0$formula))

lrtest(m5, m0)

AICw <- akaike.weights(unlist(AICc))

AICc_summary <- tibble(
  model = as.character(c(m1$formula, m2$formula, m3$formula,  m4$formula, m5$formula, m6$formula, m0$formula)),
  AICc = unlist(AICc),
  delta = AICw$deltaAIC,
  weights = AICw$weights,
  relative_likelihood = AICw$rel.LL
)
write.csv(AICc_summary, 'energy_AICs_sum.csv', row.names = F)


#Diet
m1 <- glm(Diet ~ ave_impact_87.5 + range, data = df, family = 'binomial')
m2 <- glm(Diet ~ ave_impact_175 + range, data = df, family = 'binomial')
m3 <- glm(Diet ~ ave_impact_350 + range, data = df, family = 'binomial')
m4 <- glm(Diet ~ ave_impact_87.5, data = df, family = 'binomial')
m5 <- glm(Diet ~ ave_impact_175, data = df, family = 'binomial')
m6 <- glm(Diet ~ ave_impact_350, data = df, family = 'binomial')
m0 <- glm(Diet ~ 1, data = df, family = 'binomial')
AIC(m1,m2,m3,m4,m5,m6, m0)
lrtest(m2, m0)

models <- list(m1,m2,m3,m4,m5,m6,m0)
models
AICc <- lapply(models, AICc)
names(AICc) <- as.character(c(m1$formula, m2$formula, m3$formula,  m4$formula, m5$formula, m6$formula, m0$formula))

lrtest(m5, m0)

AICw <- akaike.weights(unlist(AICc))

AICc_summary <- tibble(
  model = as.character(c(m1$formula, m2$formula, m3$formula,  m4$formula, m5$formula, m6$formula, m0$formula)),
  AICc = unlist(AICc),
  delta = AICw$deltaAIC,
  weights = AICw$weights,
  relative_likelihood = AICw$rel.LL
)
write.csv(AICc_summary, 'diet_AICs_sum.csv', row.names = F)


#Terrestrial
m1 <- glm(Terrestriality ~ ave_impact_87.5 + range, data = df, family = 'binomial')
m2 <- glm(Terrestriality ~ ave_impact_175 + range, data = df, family = 'binomial')
m3 <- glm(Terrestriality ~ ave_impact_350 + range, data = df, family = 'binomial')
m4 <- glm(Terrestriality ~ ave_impact_87.5, data = df, family = 'binomial')
m5 <- glm(Terrestriality ~ ave_impact_175, data = df, family = 'binomial')
m6 <- glm(Terrestriality ~ ave_impact_350, data = df, family = 'binomial')
m0 <- glm(Terrestriality ~ 1, data = df, family = 'binomial')
AIC(m1,m2,m3,m4,m5,m6, m0)
lrtest(m2, m0)

models <- list(m1,m2,m3,m4,m5,m6,m0)
models
AICc <- lapply(models, AICc)
names(AICc) <- as.character(c(m1$formula, m2$formula, m3$formula,  m4$formula, m5$formula, m6$formula, m0$formula))

lrtest(m5, m0)

AICw <- akaike.weights(unlist(AICc))

AICc_summary <- tibble(
  model = as.character(c(m1$formula, m2$formula, m3$formula,  m4$formula, m5$formula, m6$formula, m0$formula)),
  AICc = unlist(AICc),
  delta = AICw$deltaAIC,
  weights = AICw$weights,
  relative_likelihood = AICw$rel.LL
)
write.csv(AICc_summary, 'terrestriality_AICs_sum.csv', row.names = F)


#Group Size cat
df$Group_size_cat <- as.ordered(df$Group_size_cat)
df$Group_size_cat
require(nnet)
m1 <- multinom(Group_size_cat ~ ave_impact_87.5 + range, data = df)
m2 <- multinom(Group_size_cat ~ ave_impact_175 + range, data = df)
m3 <- multinom(Group_size_cat ~ ave_impact_350 + range, data = df)
m4 <- multinom(Group_size_cat ~ ave_impact_87.5, data = df)
m5 <- multinom(Group_size_cat ~ ave_impact_175, data = df)
m6 <- multinom(Group_size_cat ~ ave_impact_350, data = df)
m0 <- multinom(Group_size_cat ~ 1, data = df)
AIC(m1,m2,m3,m4,m5,m6, m0)
lrtest(m2, m0)

models <- list(m1,m2,m3,m4,m5,m6,m0)
models
AICc <- lapply(models, AICc)
names(AICc) <- as.character(c(m1$call, m2$call, m3$call,  m4$call, m5$call, m6$call, m0$call))

lrtest(m2, m0)

AICw <- akaike.weights(unlist(AICc))

AICc_summary <- tibble(
  model = names(AICc),
  AICc = unlist(AICc),
  delta = AICw$deltaAIC,
  weights = AICw$weights,
  relative_likelihood = AICw$rel.LL
)
write.csv(AICc_summary, 'group_size_AICs_sum.csv', row.names = F)
